# Supplementary material for: Identification of functional mutations associated with environmental variance of litter size in rabbits
Source: Genet Sel Evol. 2020 May 6;52:22. doi: 10.1186/s12711-020-00542-w (PMC7203823; doi:10.1186/s12711-020-00542-w)
Supplement: Supplementary file 6 — Additional file 6. Candidate genes and their biological function based on the GeneCards and Ensembl databases. [file 12711_2020_542_MOESM6_ESM.xlsx]

## Sheet: Hoja1
OCU	BP	REF	ALT	Low	High	Gene	Variant
3	51297760	C	T	0/0	0/1	INSYN2B	5'UTR
3	51297835	C	A	0/0	0/1	INSYN2B	5'UTR
3	51494355	G	A	0/0	0/1	DOCK2	Splicing
3	51494494	C	T	0/0	0/1	DOCK2	Missense
3	51494513	T	C	0/0	0/1	DOCK2	Splicing
3	51500517	T	C	0/0	0/1	DOCK2	3'UTR
3	51500582	G	A	0/0	0/1	DOCK2	3'UTR
3	51500792	A	G	0/0	0/1	DOCK2	3'UTR
3	51500824	C	T	0/0	0/1	DOCK2	3'UTR
3	51501048	G	A	0/0	0/1	DOCK2	3'UTR
3	51501256	T	C	0/0	0/1	DOCK2	3'UTR
3	51501267	T	G	0/0	0/1	DOCK2	3'UTR
3	51501874	T	C	0/0	0/1	DOCK2	3'UTR
3	51502277	T	C	0/0	0/1	DOCK2	3'UTR
3	51502279	T	A	0/0	0/1	DOCK2	3'UTR
3	51500804	CACACA	C	0/0	0/1	DOCK2	3'UTR
3	51501258	GGAAGA	G	0/0	0/1	DOCK2	3'UTR
3	51527581	C	G	0/0	0/1	FOXI1	Splicing
3	51528614	G	A	0/0	0/1	FOXI1	3'UTR
3	51528754	T	C	0/0	0/1	FOXI1	3'UTR
3	51528944	T	C	0/0	0/1	FOXI1	3'UTR
3	51528988	T	C	0/0	0/1	FOXI1	3'UTR
3	51529097	C	T	0/0	0/1	FOXI1	3'UTR
3	51529102	C	G	0/0	0/1	FOXI1	3'UTR
3	51529238	G	C	0/0	0/1	FOXI1	3'UTR
3	51528941	CG	C	0/0	0/1	FOXI1	3'UTR
3	51529269	T	TA	0/1	0/0	FOXI1	3'UTR
3	52624519	T	A	0/1	0/0	ENSOCUG00000011117	Splicing
3	52675765	G	A	0/1	0/0	FGF18	3'UTR
3	52676066	T	C	0/0	0/1	FGF18	3'UTR
3	52676071	G	C	0/0	0/1	FGF18	3'UTR
3	52676214	C	T	0/0	0/1	FGF18	3'UTR
3	52676045	TC	T	0/0	0/1	FGF18	3'UTR
3	52676074	CGAAACT	C	0/0	0/1	FGF18	3'UTR
3	52676433	TAA	T	0/0	0/1	FGF18	3'UTR
10	4260372	A	G	1/1	0/1	HDAC9	Splicing
10	4421545	C	T	0/0	0/1	FERD3L	Missense
10	4421677	C	T	0/0	0/1	FERD3L	Missense
10	4421710	T	C	0/0	0/1	FERD3L	Missense
10	4912740	G	T	0/1	0/0	TMEM196	3'UTR
10	4978152	A	C	0/1	0/0	TMEM196	3'UTR
10	4978157	A	C	0/1	0/0	TMEM196	5'UTR
10	4978162	A	C	0/1	0/0	TMEM196	5'UTR
10	4978165	A	C	0/1	0/0	TMEM196	5'UTR
10	4978171	CAGCAGAT	C	0/1	0/0	TMEM196	5'UTR
10	5301108	T	A	0/1	0/0	MACC1	3'UTR
10	5301107	TTA	T	0/0	0/1	MACC1	3'UTR
10	5540658	G	A	0/1	1/1	ITGB8	Missense
10	5578043	C	A	0/1	1/1	ITGB8	Missense
10	5617326	A	G	0/0	0/1	ITGB8	Missense
14	162101299	G	A	0/0	0/1	HUNK	3'UTR
14	162102424	C	T	0/0	0/1	HUNK	3'UTR
14	162102562	T	C	0/0	0/1	HUNK	3'UTR
14	162102597	G	T	0/0	0/1	HUNK	3'UTR
14	162102623	C	T	0/0	0/1	HUNK	3'UTR
14	162102670	A	C	0/0	0/1	HUNK	3'UTR
14	162102682	T	C	0/0	0/1	HUNK	3'UTR
14	162102703	A	C	0/0	0/1	HUNK	3'UTR
14	162102809	C	T	0/0	0/1	HUNK	3'UTR
14	162102919	G	A	0/0	0/1	HUNK	3'UTR
14	162102823	G	GT	1/1	0/0	HUNK	3'UTR
14	162354275	G	T	0/1	1/1	MIS18A	Missense
14	162364602	T	G	0/1	1/1	MIS18A	Missense
14	162364615	G	C	0/1	1/1	MIS18A	Missense
14	162364608	G	GAC	0/1	1/1	MIS18A	Frameshift
14	162364609	G	GC	0/1	1/1	MIS18A	Frameshift
14	162394021	T	C	0/1	1/1	ENSOCUG00000021276	Splicing
14	162397599	A	G	0/1	1/1	URB1	3'UTR
14	162397615	C	T	0/1	0/0	URB1	3'UTR
14	162397630	C	T	0/1	1/1	URB1	3'UTR
14	162397639	C	T	0/1	1/1	URB1	3'UTR
14	162397643	G	A	0/1	1/1	URB1	3'UTR
14	162397792	G	T	0/1	0/0	URB1	Missense
14	162399200	C	T	0/1	1/1	URB1	Missense
14	162399296	G	A	0/1	1/1	URB1	Missense
14	162399443	C	T	0/1	1/1	URB1	Missense
14	162401501	G	A	0/1	1/1	URB1	Missense
14	162403564	A	G	0/1	1/1	URB1	Missense
14	162406070	C	T	0/1	1/1	URB1	Missense
14	162406086	C	T	0/1	1/1	URB1	Missense
14	162419604	T	C	0/1	1/1	URB1	Missense
14	162419616	A	G	0/1	1/1	URB1	Missense
14	162424721	A	G	0/1	0/0	URB1	Splicing
14	162426643	T	C	0/1	1/1	URB1	Missense
14	162426790	G	A	0/1	1/1	URB1	Missense
14	162426852	A	G	0/1	0/0	URB1	Missense
14	162429305	T	C	0/1	1/1	URB1	Missense
14	162429470	A	G	0/1	1/1	URB1	Missense
14	162429473	G	A	0/1	1/1	URB1	Missense
14	162429480	T	C	0/1	1/1	URB1	Missense
14	162433089	A	G	0/1	0/0	URB1	Splicing
14	162433578	C	T	0/0	0/1	URB1	Missense
14	162434859	T	C	0/1	1/1	URB1	Splicing
14	162437910	C	T	0/1	1/1	URB1	Missense
14	162437983	A	G	0/1	1/1	URB1	Splicing
14	162437990	C	T	0/1	1/1	URB1	Splicing
14	162439859	C	T	0/1	1/1	URB1	Missense
14	162439888	A	G	0/1	1/1	URB1	Missense
14	162453772	G	A	0/1	1/1	URB1	Missense
14	162460402	T	A	0/1	1/1	URB1	Missense
14	162461060	A	G	0/1	1/1	URB1	Splicing
14	162572937	A	T	0/1	0/0	EVA1C	Splicing
14	162573431	G	T	0/1	0/0	EVA1C	3'UTR
14	162574293	G	T	0/1	0/0	EVA1C	3'UTR
14	162574298	G	A	0/1	0/0	EVA1C	3'UTR
14	162574336	G	A	0/1	0/0	EVA1C	3'UTR
14	162574416	G	A	0/1	0/0	EVA1C	3'UTR
14	162574442	C	T	0/1	0/0	EVA1C	3'UTR
14	162574446	G	A	0/1	0/0	EVA1C	3'UTR
14	162574451	T	C	0/1	0/0	EVA1C	3'UTR
14	162574453	G	T	0/1	0/0	EVA1C	3'UTR
14	162574463	G	A	0/1	0/0	EVA1C	3'UTR
14	162574467	G	C	0/1	0/0	EVA1C	3'UTR
14	162574558	C	A	0/1	0/0	EVA1C	3'UTR
14	162574605	C	T	0/1	0/0	EVA1C	3'UTR
14	162574736	A	G	0/1	0/0	EVA1C	3'UTR
14	162574834	G	A	0/1	0/0	EVA1C	3'UTR
14	162574888	A	G	0/1	0/0	EVA1C	3'UTR
14	162574892	A	G	0/1	0/0	EVA1C	3'UTR
14	162574902	C	T	0/1	0/0	EVA1C	Splicing
14	162573342	ATCCTCG	A	0/1	0/0	EVA1C	3'UTR
14	162574299	GT	G	0/1	0/0	EVA1C	3'UTR
14	162574560	C	CATAT	0/1	0/0	EVA1C	3'UTR
14	162725423	A	G	0/1	0/0	PAXBP1	3'UTR
14	162737114	T	A	0/1	0/0	PAXBP1	Splicing
14	162725520	T	TA	0/1	0/0	PAXBP1	3'UTR
14	162725656	T	TCAAA	0/1	0/0	PAXBP1	3'UTR
14	162783572	C	T	0/0	0/1	C21orf62	Missense
14	162783578	G	A	0/0	0/1	C21orf62	Missense
