# Supplementary material for: Identification of functional mutations associated with environmental variance of litter size in rabbits
Source: Genet Sel Evol. 2020 May 6;52:22. doi: 10.1186/s12711-020-00542-w (PMC7203823; doi:10.1186/s12711-020-00542-w)
Supplement: Supplementary file 7 — Additional file 7. Total number of relevant variants identified in the associated genomic regions for the environmental variance of litter size. INDELs and SNVs identified by WGS analysis in a UTR or splicing region or with a missense effect. For each variant, the position is indicated according to the chromosome (OCU) and base pair (bp) location. REF show the allele in the reference genome (Oryctolagus cuniculus v2.0.96) and ALT the alternative variant identified in the rabbit lines. Low and High show the allelic distribution in each line where 0 indicates the reference allele and 1 the alternative allele. [file 12711_2020_542_MOESM7_ESM.xlsx]

## Sheet: Hoja1
Gene	OCU	Function
DOCK2	3	Inflammatory response
INSYN2B	3	Not clear
FOXI1	3	Regulation of gene expression
		Development of normal hearing
ENSOCUG00000011117	3	Unknown
FGF18	3	Differentiation midbrain structures
HDAC9	10	Inflammatory response
		Regulation of gene expression
FERD3L	10	Inhibitor transcription
TMEM196	10	Not clear
ITGB8	10	Inflammatory response
HUNK	14	Serine/Threonine kinase activity
MIS18A	14	Chromosome segregation
URB1	14	Not clear
ENSOCUG00000021276	14	Orthologue of MRAP (Aldosterone synthesis and secretion)
EVA1C	14	Axon guidance in the nervous system
PAXBP1	14	Regulation of gene expression
C21orf62	14	Unknown
